# Supplementary material for: Spatial Colinear but Broken Temporal Expression of Duplicated ParaHox Genes in Asexually Reproducing Annelids, Nais communis and Pristina longiseta
Source: Genes (Basel). 2023 Jul 22;14(7):1501. doi: 10.3390/genes14071501 (PMC10379933; doi:10.3390/genes14071501)
Supplement: Supplementary file 1 [file genes-14-01501-s001.zip]

Archive with 1 entries (1 files):
- genes-2459219-supplementary.pdf
